# Supplementary material for: Differential modulation of behavior by infraslow activities of different brain regions
Source: PeerJ. 2022 Feb 1;10:e12875. doi: 10.7717/peerj.12875 (PMC8815366; doi:10.7717/peerj.12875)
Supplement: Supplemental Information 2 [file peerj-10-12875-s002.m]

% load_data_Gameplay
addpath(genpath('D:\cDATA\Util\Programs_for_Data_Treate\eeglab2021.0'));
clear all; close; clc


eeglab;


dlist = dir( 'sub-???' );

for dn = 1 : size( dlist, 1 )
    
    dname = dlist( dn ).name;
    
    cd( dname )
    
    cd( 'eeg' )
    
    flist = dir( '*.set' );
    
    for fn = 1 : size( flist, 1 )
        
        fname = flist( fn ).name;
        
        raw = pop_loadset( fname );
        
        clear fname
        
        cd( '..' )
        cd( '..' )
        
        save( [ 'raw_', dname, '_', num2str( fn ), '.mat' ], 'raw' )
        
        clear raw
        
        cd( dname )
        
        cd( 'eeg' )
        
    end; clear fn
    
    cd( '..' )
    cd( '..' )
    
    clear dname
    
end; clear dn

clear dlist


close;
