# Supplementary material for: Differential modulation of behavior by infraslow activities of different brain regions
Source: PeerJ. 2022 Feb 1;10:e12875. doi: 10.7717/peerj.12875 (PMC8815366; doi:10.7717/peerj.12875)
Supplement: Supplemental Information 3 [file peerj-10-12875-s003.m]

% process_data_Gameplay
clear all; close; clc
addpath( genpath( 'D:\cDATA\Util\matlab_codes' ) )


%% Event name info.
% 
% TRIGGER_ODDBALL_START          = 20;
% TRIGGER_ODDBALL_STANDARD_EVENT = 22;
% TRIGGER_ODDBALL_RARE_EVENT     = 25;
% TRIGGER_ODDBALL_DONE           = 29;
% 
% TRIGGER_GAME_SHOOT_BUTTON       = 90;
% TRIGGER_GAME_PLAYER_CRASH_WALL  = 91;
% TRIGGER_GAME_PLAYER_CRASH_ENEMY = 92;
% TRIGGER_GAME_COLLECT_STAR       = 93;
% TRIGGER_GAME_COLLECT_AMMO       = 94;
% TRIGGER_GAME_MISSILE_HIT_ENEMY  = 97;
% TRIGGER_GAME_START              = 99;
% TRIGGER_GAME_OVER               = 100;
% 

%% Filtering
% 
% flist = dir( 'raw_*.mat' );
% 
% for fn = 1 : size( flist, 1 )
% 
%     fname = flist( fn ).name;
% 
%     load( fname )
% 
%     % ---------------------------------------------------------------------
% 
%     fs = raw.srate;
% 
%     event = raw.event;
%     t_event = [];
%     for t = 1 : length( event )
%         temp = event( t ).type;
%         if ~strcmp(temp,'boundary')
%             t_event( 1, t ) = event( t ).latency;
%             t_event( 2, t ) = str2num( temp( 2 : end ) );
%         end
%         clear temp
%     end; clear t
%     event = t_event;
%     clear t_event
% 
%     ch_info = raw.chanlocs;
% 
%     data = raw.data;
%     data = double( data( 1 : 63, : ) );
% 
%     % ---------------------------------------------------------------------
% 
%     tic
%     try
%         data_IS = fct_bandpass_parfor( data, fs, [ 0.01, 0.1 ], 'fir1', 3 * fix( fs / 0.01 ) );
%     catch
%         disp( [ 'Decreasing filter order to X 2' ] )
%         try
%             data_IS = fct_bandpass_parfor( data, fs, [ 0.01, 0.1 ], 'fir1', 2 * fix( fs / 0.01 ) );
%         catch
%             disp( [ 'Decreasing filter order to X 1' ] )
%             data_IS = fct_bandpass_parfor( data, fs, [ 0.01, 0.1 ], 'fir1', 1 * fix( fs / 0.01 ) );
%         end
%     end
%     toc
%     disp( 'Infraslow bandpass' )
%     
%     tic
%     data_D = fct_bandpass_parfor( data, fs, [ 1, 3 ], 'fir1', 7 * fix( fs / 1 ) );
%     toc
%     disp( 'Delta bandpass' )
%     
%     tic
%     data_T = fct_bandpass_parfor( data, fs, [ 5, 7 ], 'fir1', 7 * fix( fs / 5 ) );
%     toc
%     disp( 'Theta bandpass' )
%     
%     tic
%     data_A = fct_bandpass_parfor( data, fs, [ 9, 12 ], 'fir1', 7 * fix( fs / 9 ) );
%     toc
%     disp( 'Alpha bandpass' )
%     
%     tic
%     data_B1 = fct_bandpass_parfor( data, fs, [ 14, 20 ], 'fir1', 7 * fix( fs / 14 ) );
%     toc
%     disp( 'Beta1 bandpass' )
%     
%     tic
%     data_B2 = fct_bandpass_parfor( data, fs, [ 22, 30 ], 'fir1', 7 * fix( fs / 22 ) );
%     toc
%     disp( 'Beta2 bandpass' )
%     
%     clear data
%     data_IS = single( data_IS );
%     data_D = single( data_D );
%     data_T = single( data_T );
%     data_A = single( data_A );
%     data_B1 = single( data_B1 );
%     data_B2 = single( data_B2 );
% 
%     % -------------------------------------------------------------------------
% 
%     save( [ 'filt', fname( 4 : end ) ], 'fs', 'event', 'ch_info', 'data_IS', 'data_D', 'data_T', 'data_A', 'data_B1', 'data_B2' )
%     clear fs event ch_info data_IS data_D data_T data_A data_B1 data_B2
%     clear raw
%     clear fname
% 
%     disp( [ num2str( fn ), ' / ', num2str( size( flist, 1 ) ) ] )
% 
% end; clear fn
% 
% clear flist
% 

%% Down-sampling
% 
% flist = dir( 'filt_*.mat' );
% 
% for fn = 1 : size( flist, 1 )
% 
%     fname = flist( fn ).name;
% 
%     load( fname )
% 
%     fss = round( fs / 1 );% final data is sampled per fss
% 
%     event( 1, : ) = round( event( 1, : ) / fss );
% 
%     for freq = 1 : 6
%         
%         if freq == 1
%             data = data_IS;
%         elseif freq == 2
%             data = data_D;
%         elseif freq == 3
%             data = data_T;
%         elseif freq == 4
%             data = data_A;
%         elseif freq == 5
%             data = data_B1;
%         elseif freq == 6
%             data = data_B2;
%         end
%         
%         data_ds = [];
%         for ch = 1 : size( data, 1 )
%             t_data = data( ch, : );
%             t_data = [ t_data, NaN( 1, ceil( size( t_data, 2 ) / fss ) * fss - size( t_data, 2 ) ) ];
%             t_data = reshape( t_data, [ fss, size( t_data, 2 ) / fss ] );
%             if freq == 1
%                 t_data = mean( t_data, 1, 'omitnan' );
%             else
%                 t_data = mean( t_data .^ 2, 1, 'omitnan' );
%             end
%             data_ds( ch, : ) = t_data;
%             clear t_data
%         end; clear ch
%         data = data_ds;
%         clear data_ds
%         
%         data = double( data );
%         
%         if freq == 1
%             data_IS = data;
%         elseif freq == 2
%             data_D = data;
%         elseif freq == 3
%             data_T = data;
%         elseif freq == 4
%             data_A = data;
%         elseif freq == 5
%             data_B1 = data;
%         elseif freq == 6
%             data_B2 = data;
%         end
%         
%         clear data
%         
%     end; clear freq
% 
%     save( [ 'proc', fname( 5 : end ) ], 'fs', 'fss', 'event', 'ch_info', 'data_IS', 'data_D', 'data_T', 'data_A', 'data_B1', 'data_B2' )
%     clear fss
%     clear fs event ch_info data_IS data_D data_T data_A data_B1 data_B2
%     clear fname
% 
% end; clear fn
% 
